# Supplementary material for: Study on the 1990–2021 trend of global childhood respiratory infection and tuberculosis disease burden and related risk factors
Source: Front Public Health. 2025 Jul 30;13:1609990. doi: 10.3389/fpubh.2025.1609990 (PMC12343556; doi:10.3389/fpubh.2025.1609990)
Supplement: Supplementary file 1 [file Table_1.xlsx]

## Sheet: 90-21年全球呼吸道感染及结核death和Incidence
The number of cases and incidence rates of upper and lower respiratory tract infections, otitis media and tuberculosis in children aged 0-14 years in 1990 and 2021, and the annual change percentage from 1990 to 2021
cause	age	1990(Death)		1990(Incidence)		2021(Death)		2021(Incidence)		Rate change percentage(1990-2021)
		Number	Rate	Number	Rate	Number	Rate	Number	Rate	Death Rate	Incidence Rate
Tuberculosis	0 to 14	275290.082(229386.553 to 319972.363)	15.829(13.19 to 18.398)	1428395.631(1115871.861 to 1788300.527)	82.132(64.162 to 102.826)	70658.693(53651.861 to 89520.991)	3.512(2.667 to 4.45)	759300.49(596055.288 to 949256.012)	37.741(29.627 to 47.183)	-4.486 (-4.72 to -4.251)	-2.605 (-2.737 to -2.473)
	Neonatal	NA	NA	15860.901(11517.264 to 20443.643)	157.984(114.719 to 203.631)	NA	NA	7709.99(5821.194 to 9785.048)	79.116(59.734 to 100.409)	NA	-2.604 (-2.855 to -2.352)
	1 to 5 months	60672.617(51906.746 to 70046.862)	111.131(95.075 to 128.301)	101574.134(75435.906 to 130264.702)	186.048(138.172 to 238.599)	14547.793(11915.123 to 17269.687)	27.062(22.165 to 32.125)	42344.354(32787.03 to 53023.536)	78.77(60.991 to 98.636)	-4.573 (-4.796 to -4.349)	-2.997 (-3.172 to -2.82)
	6 to 11 months	45369.894(36557.137 to 53682.277)	71.888(57.924 to 85.058)	92847.188(72216.811 to 115949.438)	147.114(114.426 to 183.719)	14028.075(9930.682 to 19051.721)	22.199(15.715 to 30.149)	45846.311(36647.655 to 56407.438)	72.551(57.994 to 89.263)	-3.617 (-3.806 to -3.427)	-2.552 (-2.766 to -2.339)
	12 to 23 months	47788.881(37255.789 to 58268.858)	38.348(29.896 to 46.758)	156055.278(123144.496 to 192983.157)	125.227(98.818 to 154.86)	10713.024(7396.709 to 14555.503)	8.343(5.76 to 11.335)	81452.284(65816.057 to 100209.541)	63.431(51.254 to 78.038)	-4.735 (-4.912 to -4.557)	-2.479 (-2.686 to -2.271)
	2 to 4	73913.368(58667.182 to 88080.305)	20.109(15.961 to 23.963)	318157.998(215702.491 to 437992.082)	86.557(58.683 to 119.158)	15878.545(10366.229 to 21616.196)	3.939(2.572 to 5.363)	165366.595(112922.586 to 226123.691)	41.027(28.016 to 56.101)	-4.965 (-5.255 to -4.674)	-2.518 (-2.653 to -2.382)
	5 to 9	28121.285(22675.849 to 33388.31)	4.819(3.886 to 5.722)	323164.366(207542.885 to 485445.753)	55.381(35.567 to 83.191)	7887.433(6533.921 to 9441.759)	1.148(0.951 to 1.374)	161788.197(103812.386 to 244585.272)	23.548(15.11 to 35.599)	-4.489 (-4.71 to -4.268)	-2.817 (-2.862 to -2.772)
	10 to 14	19424.037(16587.59 to 22599.758)	3.626(3.097 to 4.219)	420735.765(263400.03 to 604684.5)	78.542(49.171 to 112.881)	7603.824(6606.882 to 8559.363)	1.141(0.991 to 1.284)	254792.759(158009.55 to 374717.611)	38.221(23.703 to 56.21)	-3.613 (-3.812 to -3.413)	-2.47 (-2.625 to -2.315)
Lower respiratory infections	0 to 14	2033974.511(1775874.92 to 2313874.672)	116.952(102.112 to 133.046)	144637314.439(129978528.654 to 162536072.056)	8316.546(7473.676 to 9345.712)	545673.352(447392.269 to 655255.545)	27.123(22.238 to 32.57)	69900486.655(62134989.051 to 79780590.218)	3474.419(3088.433 to 3965.512)	-3.982 (-4.24 to -3.723)	-2.429 (-2.683 to -2.174)
	Neonatal	506110.878(447316.141 to 559507.559)	5041.161(4455.531 to 5573.023)	3878916.645(3494255.176 to 4329424.937)	38636.283(34804.829 to 43123.609)	152087.351(127554.168 to 178893.453)	1560.637(1308.891 to 1835.706)	1436526.888(1278456.803 to 1612535.363)	14740.851(13118.822 to 16546.953)	-3.522 (-3.699 to -3.345)	-2.67 (-2.918 to -2.421)
	1 to 5 months	535984.126(476195.057 to 602749.355)	981.733(872.221 to 1104.024)	17513001.179(15888548.669 to 19426699.455)	32077.623(29102.201 to 35582.842)	130297.816(112810.603 to 149256.802)	242.383(209.853 to 277.651)	6712781.026(6044310.275 to 7424375.941)	12487.26(11243.756 to 13810.984)	-4.015 (-4.272 to -3.756)	-2.697 (-2.938 to -2.456)
	6 to 11 months	278842.732(233825.243 to 329799.868)	441.82(370.491 to 522.56)	12912868.611(11489959.647 to 14727414.666)	20460.135(18205.569 to 23335.24)	75745.836(58120.449 to 95056.024)	119.866(91.974 to 150.424)	4642571.792(4118656.114 to 5324823.018)	7346.741(6517.659 to 8426.384)	-3.588 (-3.797 to -3.378)	-2.949 (-3.229 to -2.668)
	12 to 23 months	284580.793(229690.29 to 342348.873)	228.363(184.316 to 274.719)	20112962.742(16970388.984 to 23643318.276)	16139.695(13617.93 to 18972.638)	65845.327(49134.383 to 82328.328)	51.277(38.263 to 64.113)	6636062.787(5544978.035 to 7917028.097)	5167.84(4318.157 to 6165.393)	-4.298 (-4.473 to -4.124)	-3.329 (-3.723 to -2.934)
	2 to 4	339457.747(266264.56 to 415476.933)	92.351(72.439 to 113.033)	46648458.978(38518915.506 to 56029713.449)	12690.96(10479.275 to 15243.18)	77933.17(53899.545 to 105006.487)	19.335(13.372 to 26.052)	18400216.507(15058833.269 to 21998380.244)	4565.058(3736.067 to 5457.756)	-4.609 (-4.856 to -4.36)	-2.962 (-3.33 to -2.592)
	5 to 9	63652.207(52779.618 to 72473.028)	10.908(9.045 to 12.42)	29958919.385(23724564.768 to 38060859.394)	5134.078(4065.693 to 6522.512)	27151.207(22939.313 to 31424.209)	3.952(3.339 to 4.574)	19801055.461(15523836.993 to 24885287.728)	2882.025(2259.48 to 3622.03)	-2.942 (-3.137 to -2.746)	-1.756 (-1.901 to -1.609)
	10 to 14	25346.028(21570.232 to 27714.864)	4.732(4.027 to 5.174)	13612186.899(10666295.878 to 17388400.489)	2541.092(1991.16 to 3246.027)	16612.645(14550.324 to 18490.781)	2.492(2.183 to 2.774)	12271272.194(9637534.716 to 15530728.883)	1840.776(1445.697 to 2329.717)	-1.78 (-1.913 to -1.647)	-0.8 (-0.908 to -0.691)
Upper respiratory infections	0 to 14	21202.102(6939.182 to 38669.41)	1.219(0.399 to 2.223)	4284057538.79(3477043084.642 to 5166622950.5)	246330.358(199927.582 to 297077.261)	12009.458(2050.679 to 29668.298)	0.597(0.102 to 1.475)	4633973625.473(3717620362.06 to 5658857663.074)	230332.668(184785.13 to 281274.753)	-1.936 (-2.095 to -1.777)	-0.253 (-0.281 to -0.225)
	Neonatal	1109.764(334.259 to 2079.813)	11.054(3.329 to 20.716)	31513223.933(24959898.16 to 38338830.836)	313890.176(248615.211 to 381877.221)	450.392(99.066 to 1093.077)	4.622(1.017 to 11.217)	28015537.049(22235539.969 to 34084889.62)	287480.067(228168.909 to 349760.433)	-2.917 (-3.013 to -2.822)	-0.417 (-0.462 to -0.371)
	1 to 5 months	5765.49(1488.279 to 11841.058)	10.56(2.726 to 21.689)	175311347.061(140391758.294 to 212686754.994)	321108.375(257148.04 to 389566.901)	3087.136(462.388 to 7643.47)	5.743(0.86 to 14.219)	158954563.582(127488690.993 to 193238601.367)	295690.709(237157.214 to 359466.616)	-2.02 (-2.084 to -1.957)	-0.407 (-0.456 to -0.357)
	6 to 11 months	3493.234(1125.406 to 6812.81)	5.535(1.783 to 10.795)	212956892.192(163968009.729 to 271456883.788)	337425.16(259803.434 to 430117.014)	2173.392(360.08 to 5735.326)	3.439(0.57 to 9.076)	198280187.433(152875034.142 to 252834950.41)	313772.879(241920.487 to 400104.273)	-1.399 (-1.528 to -1.27)	-0.38 (-0.437 to -0.324)
	12 to 23 months	5724.881(1900.012 to 10376.273)	4.594(1.525 to 8.326)	435372808.303(331072199.753 to 557075976.194)	349365.959(265669.684 to 447026.959)	3204.437(513.245 to 8037.141)	2.495(0.4 to 6.259)	422015029.504(319863506.117 to 540410411.656)	328644.6(249094.006 to 420845.115)	-1.808 (-2.005 to -1.61)	-0.348 (-0.414 to -0.282)
	2 to 4	3461.572(1054.976 to 5585.218)	0.942(0.287 to 1.519)	1124017129.814(818053486.302 to 1453784998.552)	305794.806(222555.778 to 395509.899)	1851.959(276.925 to 4427.385)	0.459(0.069 to 1.098)	1181339103.468(856943781.728 to 1538263286.883)	293087.951(212606.098 to 381640.152)	-2.214 (-2.42 to -2.008)	-0.276 (-0.343 to -0.21)
	5 to 9	1164.318(255.682 to 2304.925)	0.2(0.044 to 0.395)	1337233087.274(918210223.875 to 1808688051.306)	229162.416(157354.223 to 309955.929)	862.111(129.54 to 2116.977)	0.125(0.019 to 0.308)	1504973419.357(1024154872.179 to 2060433039.861)	219047.464(149064.777 to 299894.088)	-1.181 (-1.319 to -1.041)	-0.214 (-0.25 to -0.178)
	10 to 14	482.842(102.554 to 970.443)	0.09(0.019 to 0.181)	967653050.213(675125612.337 to 1326830459.519)	180639.243(126030.895 to 247689.655)	380.03(56.647 to 902.255)	0.057(0.008 to 0.135)	1140395785.08(793279752.032 to 1570513110.774)	171067.248(118997.444 to 235587.819)	-1.342 (-1.49 to -1.195)	-0.163 (-0.177 to -0.149)
Otitis media	0 to 14	810.689(432.045 to 1504.215)	0.047(0.025 to 0.086)	256302934.673(177825908.096 to 368974180.906)	14737.242(10224.867 to 21215.761)	222.584(51.704 to 694.482)	0.011(0.003 to 0.035)	297243469.525(205198444.239 to 431726180.397)	14774.551(10199.433 to 21459.044)	-3.805 (-4.123 to -3.487)	0.124 (0.081 to 0.166)
	Neonatal	55.245(21.576 to 116.249)	0.55(0.215 to 1.158)	2344154.772(1402515.162 to 3668330.487)	23349.155(13969.873 to 36538.721)	7.402(2.745 to 17.426)	0.076(0.028 to 0.179)	2331543.957(1394359.528 to 3649991.614)	23925.025(14308.152 to 37454.211)	-6.158 (-6.552 to -5.763)	0.043 (0.027 to 0.059)
	1 to 5 months	222.78(138.326 to 380.055)	0.408(0.253 to 0.696)	13562401.837(8301395.143 to 20389946.949)	24841.523(15205.219 to 37347.17)	49.366(15.182 to 143.524)	0.092(0.028 to 0.267)	13798575.559(8476782.591 to 20766040.382)	25668.408(15768.694 to 38629.436)	-4.382 (-4.663 to -4.101)	0.062 (0.04 to 0.084)
	6 to 11 months	131.367(81.55 to 226.109)	0.208(0.129 to 0.358)	17876362.318(10592987.897 to 27229471.521)	28324.673(16784.339 to 43144.454)	39.638(10.315 to 122.575)	0.063(0.016 to 0.194)	18704999.806(11103706.158 to 28448706.986)	29600.142(17571.306 to 45019.287)	-3.102 (-3.472 to -2.731)	0.089 (0.059 to 0.119)
	12 to 23 months	133.527(57.573 to 320.883)	0.107(0.046 to 0.257)	36083585.676(19628025.749 to 59611106.601)	28955.36(15750.557 to 47835.076)	42.063(6.602 to 163.458)	0.033(0.005 to 0.127)	39042874.024(21149370.437 to 64489218.207)	30404.675(16470.092 to 50221.039)	-3.371 (-3.558 to -3.184)	0.108 (0.073 to 0.144)
	2 to 4	167.6(54.644 to 414.721)	0.046(0.015 to 0.113)	86065553.473(48057496.453 to 135375520.981)	23414.589(13074.296 to 36829.627)	60.461(5.906 to 264.732)	0.015(0.001 to 0.066)	98615085.553(55153438.098 to 154759541.843)	24466.212(13683.462 to 38395.544)	-3.213 (-3.412 to -3.014)	0.14 (0.102 to 0.177)
	5 to 9	52.957(24.201 to 112.618)	0.009(0.004 to 0.019)	73876050.633(37334484.407 to 128951819.76)	12660.182(6398.032 to 22098.549)	11.534(3.16 to 44.593)	0.002(0 to 0.006)	90567020.453(45493426.125 to 159140187.148)	13181.945(6621.525 to 23162.704)	-4.176 (-4.968 to -3.376)	0.179 (0.152 to 0.207)
	10 to 14	47.214(21.864 to 94.939)	0.009(0.004 to 0.018)	26494825.963(13121341.722 to 48219310.828)	4945.993(2449.462 to 9001.47)	12.12(3.598 to 50.996)	0.002(0.001 to 0.008)	34183370.172(16906073.236 to 62280919.077)	5127.742(2536.028 to 9342.568)	-3.842 (-4.815 to -2.859)	0.129 (0.12 to 0.139)
Respiratory infections and tuberculosis	0 to 14	2331277.384(2028754.285 to 2621452.531)	134.047(116.652 to 150.732)	4686426183.532(3884313961.237 to 5548961833.935)	269466.277(223345.377 to 319061.483)	671076.391(548591.29 to 797369.75)	33.356(27.268 to 39.633)	5585356563.657(4685098999.255 to 6601973498.093)	277621.365(232873.866 to 328152.531)	-3.959 (-4.168 to -3.749)	-0.175 (-0.271 to -0.08)
	Neonatal	507275.887(447787.676 to 560314.697)	5052.765(4460.228 to 5581.063)	37752156.251(31116882.791 to 44736681.474)	376033.598(309942.386 to 445603.562)	152551.106(128068.748 to 179711.237)	1565.396(1314.171 to 1844.098)	31833488.621(26021605.399 to 38193223.997)	326657.791(267019.435 to 391917.905)	-3.521 (-3.697 to -3.344)	-0.549 (-0.587 to -0.511)
	1 to 5 months	602645.013(536019.972 to 664379.636)	1103.832(981.799 to 1216.908)	206488324.211(172018409.334 to 245125548.03)	378213.568(315076.877 to 448983.295)	148268.71(125990.136 to 170627.885)	275.813(234.37 to 317.406)	181566396.703(151022441.854 to 216587807.642)	337753.729(280935.205 to 402901.313)	-4.039 (-4.283 to -3.795)	-0.499 (-0.545 to -0.454)
	6 to 11 months	327837.227(275563.391 to 381852.498)	519.45(436.624 to 605.036)	243838970.31(192785659.179 to 302355037.297)	386357.083(305464.318 to 479074.407)	92381.08(69329.372 to 116462.538)	146.19(109.712 to 184.299)	224504656.543(176357104.499 to 278841796.814)	355272.372(279080.21 to 441259.384)	-3.556 (-3.747 to -3.364)	-0.423 (-0.476 to -0.371)
	12 to 23 months	338228.082(270103.023 to 402528.546)	271.412(216.745 to 323.01)	491725411.998(384616743.763 to 615479804.12)	394586.241(308636.632 to 493893.251)	81448.823(59477.143 to 102612.227)	63.428(46.318 to 79.909)	479167493.919(376406517.639 to 600402615.991)	373152.136(293126.929 to 467564.101)	-4.28 (-4.429 to -4.132)	-0.37 (-0.437 to -0.303)
	2 to 4	417000.287(332011.25 to 497053.74)	113.447(90.325 to 135.226)	1257049300.263(953719163.509 to 1583978066.936)	341986.912(259464.343 to 430929.612)	110108.673(79526.443 to 141733.582)	27.318(19.73 to 35.164)	1401785391.472(1075497627.544 to 1754431047.318)	347780.249(266828.885 to 435270.956)	-4.526 (-4.716 to -4.337)	-0.242 (-0.343 to -0.142)
	5 to 9	92990.767(78458.907 to 106028.055)	15.936(13.446 to 18.17)	1441391221.658(1034137817.695 to 1911243290.49)	247012.057(177220.803 to 327530.881)	47304.563(41429.467 to 52667.858)	6.885(6.03 to 7.666)	1845833377.877(1383725279.142 to 2394360161.091)	268659.31(201399.911 to 348496.866)	-3.069 (-3.187 to -2.951)	-0.091 (-0.211 to 0.028)
	10 to 14	45300.12(39530.631 to 50176.168)	8.457(7.379 to 9.367)	1008180798.841(709302629.722 to 1369629717.676)	188204.87(132410.981 to 255679.322)	39013.436(35276.351 to 42401.848)	5.852(5.292 to 6.361)	1420665758.521(1071735424.435 to 1855790183.854)	213109.68(160767.719 to 278381.351)	-2.042 (-2.276 to -1.807)	0.008 (-0.121 to 0.138)
