# Supplementary material for: Study on the 1990–2021 trend of global childhood respiratory infection and tuberculosis disease burden and related risk factors
Source: Front Public Health. 2025 Jul 30;13:1609990. doi: 10.3389/fpubh.2025.1609990 (PMC12343556; doi:10.3389/fpubh.2025.1609990)
Supplement: Supplementary file 2 [file Table_2.xlsx]

## Sheet: 21年全球呼吸道感染及结核death和Incidence表2处
The number of cases and deaths of upper and lower respiratory tract infections, otitis media and tuberculosis in children aged 0-14 years by sex in 2021, as well as the age-specific incidence and mortality rates
cause	age	sex	Death(2021)		Incidence(2021)
			Number	Rate	Number	Rate
Tuberculosis	0 to 14	Both	70658.693(53651.861 to 89520.991)	3.512(2.667 to 4.45)	759300.49(596055.288 to 949256.012)	37.741(29.627 to 47.183)
		Male	31763.288(22949.027 to 43215.646)	3.06(2.211 to 4.163)	316170.951(247281.74 to 398947.83)	30.455(23.819 to 38.428)
		Female	38895.405(30728.619 to 48386.01)	3.995(3.156 to 4.969)	443129.539(349074.322 to 549631.42)	45.51(35.85 to 56.448)
	Neonatal	Both	NA	NA	7709.99(5821.194 to 9785.048)	79.116(59.734 to 100.409)
		Male	NA	NA	3116.439(2359.801 to 3960.838)	61.878(46.855 to 78.644)
		Female	NA	NA	4593.551(3450.768 to 5823.522)	97.552(73.283 to 123.673)
	1 to 5 months	Both	14547.793(11915.123 to 17269.687)	27.062(22.165 to 32.125)	42344.354(32787.03 to 53023.536)	78.77(60.991 to 98.636)
		Male	6646.374(5071.007 to 8494.497)	23.931(18.259 to 30.586)	17481.94(13563.105 to 21933.798)	62.946(48.836 to 78.976)
		Female	7901.419(6655.316 to 9406.329)	30.409(25.613 to 36.2)	24862.414(19334.908 to 31179.685)	95.683(74.41 to 119.995)
	6 to 11 months	Both	14028.075(9930.682 to 19051.721)	22.199(15.715 to 30.149)	45846.311(36647.655 to 56407.438)	72.551(57.994 to 89.263)
		Male	6130.548(4042.599 to 8762.15)	18.777(12.382 to 26.837)	18616.586(14947.954 to 22742.641)	57.019(45.783 to 69.657)
		Female	7897.527(5771.961 to 10366.505)	25.857(18.898 to 33.941)	27229.725(21725.064 to 33704.363)	89.153(71.13 to 110.352)
	12 to 23 months	Both	10713.024(7396.709 to 14555.503)	8.343(5.76 to 11.335)	81452.284(65816.057 to 100209.541)	63.431(51.254 to 78.038)
		Male	4573.936(3003.531 to 7027.586)	6.897(4.529 to 10.598)	32992.797(26570.122 to 40691.206)	49.753(40.067 to 61.362)
		Female	6139.087(4545.899 to 7935.844)	9.886(7.321 to 12.78)	48459.487(39105.257 to 59149.084)	78.038(62.974 to 95.252)
	2 to 4	Both	15878.545(10366.229 to 21616.196)	3.939(2.572 to 5.363)	165366.595(112922.586 to 226123.691)	41.027(28.016 to 56.101)
		Male	7499.922(4588.949 to 11243.932)	3.602(2.204 to 5.4)	68191.735(46166.685 to 93303.056)	32.752(22.173 to 44.813)
		Female	8378.623(5716.683 to 11026.276)	4.3(2.934 to 5.659)	97174.86(66632.498 to 132897.957)	49.869(34.195 to 68.202)
	5 to 9	Both	7887.433(6533.921 to 9441.759)	1.148(0.951 to 1.374)	161788.197(103812.386 to 244585.272)	23.548(15.11 to 35.599)
		Male	3605.423(2806.048 to 4637.634)	1.017(0.792 to 1.308)	67395.34(42987.027 to 102351.156)	19.013(12.127 to 28.874)
		Female	4282.009(3575.908 to 5009.297)	1.288(1.075 to 1.506)	94392.857(61561.973 to 141355.617)	28.382(18.511 to 42.503)
	10 to 14	Both	7603.824(6606.882 to 8559.363)	1.141(0.991 to 1.284)	254792.759(158009.55 to 374717.611)	38.221(23.703 to 56.21)
		Male	3307.084(2763.178 to 4032.262)	0.962(0.804 to 1.173)	108376.114(67758.126 to 159092.966)	31.531(19.714 to 46.287)
		Female	4296.739(3734.178 to 4837.321)	1.331(1.156 to 1.498)	146416.645(90273.1 to 214807.37)	45.341(27.955 to 66.519)
Lower respiratory infections	0 to 14	Both	545673.352(447392.269 to 655255.545)	27.123(22.238 to 32.57)	69900486.655(62134989.051 to 79780590.218)	3474.419(3088.433 to 3965.512)
		Male	294094.161(237174.68 to 357313.513)	28.328(22.846 to 34.418)	37947849.112(33736381.249 to 43285803.148)	3655.279(3249.615 to 4169.451)
		Female	251579.191(205965.841 to 296755.616)	25.838(21.153 to 30.477)	31952637.544(28359173.147 to 36408128.238)	3281.584(2912.53 to 3739.169)
	Neonatal	Both	152087.351(127554.168 to 178893.453)	1560.637(1308.891 to 1835.706)	1436526.888(1278456.803 to 1612535.363)	14740.851(13118.822 to 16546.953)
		Male	87671.747(72614.112 to 106074.943)	1740.764(1441.788 to 2106.168)	791213.044(702956.317 to 891189.547)	15709.912(13957.532 to 17694.993)
		Female	64415.604(54611.136 to 75908.075)	1367.979(1159.764 to 1612.042)	645313.844(575343.823 to 723877.687)	13704.375(12218.438 to 15372.816)
	1 to 5 months	Both	130297.816(112810.603 to 149256.802)	242.383(209.853 to 277.651)	6712781.026(6044310.275 to 7424375.941)	12487.26(11243.756 to 13810.984)
		Male	69302.568(57853.43 to 81617.406)	249.533(208.309 to 293.874)	3684495.533(3311479.575 to 4093575.419)	13266.515(11923.422 to 14739.462)
		Female	60995.247(51105.434 to 69212.364)	234.74(196.679 to 266.364)	3028285.492(2727618.854 to 3350598.912)	11654.361(10497.245 to 12894.784)
	6 to 11 months	Both	75745.836(58120.449 to 95056.024)	119.866(91.974 to 150.424)	4642571.792(4118656.114 to 5324823.018)	7346.741(6517.659 to 8426.384)
		Male	38871.2(28405.763 to 49721.899)	119.056(87.002 to 152.289)	2521059.831(2235775.217 to 2887356.938)	7721.565(6847.788 to 8843.469)
		Female	36874.636(28310.387 to 45782.247)	120.732(92.691 to 149.896)	2121511.961(1873687.501 to 2437680.562)	6946.06(6134.656 to 7981.23)
	12 to 23 months	Both	65845.327(49134.383 to 82328.328)	51.277(38.263 to 64.113)	6636062.787(5544978.035 to 7917028.097)	5167.84(4318.157 to 6165.393)
		Male	34833.075(25896.626 to 44785.116)	52.528(39.052 to 67.535)	3542394.891(2957456.752 to 4237792.249)	5341.895(4459.814 to 6390.547)
		Female	31012.252(23446.627 to 38174.579)	49.941(37.758 to 61.475)	3093667.896(2574372.402 to 3679722.552)	4981.968(4145.707 to 5925.736)
	2 to 4	Both	77933.17(53899.545 to 105006.487)	19.335(13.372 to 26.052)	18400216.507(15058833.269 to 21998380.244)	4565.058(3736.067 to 5457.756)
		Male	40771.852(27787.822 to 57002.603)	19.582(13.346 to 27.378)	9864522.352(8081329.539 to 11766189.533)	4737.846(3881.394 to 5651.201)
		Female	37161.318(26250.912 to 48225.507)	19.071(13.472 to 24.749)	8535694.155(6981648.75 to 10185914.21)	4380.435(3582.914 to 5227.311)
	5 to 9	Both	27151.207(22939.313 to 31424.209)	3.952(3.339 to 4.574)	19801055.461(15523836.993 to 24885287.728)	2882.025(2259.48 to 3622.03)
		Male	14392.932(12321.885 to 16584.207)	4.06(3.476 to 4.679)	10732315.382(8400767.225 to 13452616.627)	3027.653(2369.908 to 3795.066)
		Female	12758.275(9878.292 to 15106.738)	3.836(2.97 to 4.542)	9068740.079(7122720.025 to 11395364.984)	2726.808(2141.675 to 3426.383)
	10 to 14	Both	16612.645(14550.324 to 18490.781)	2.492(2.183 to 2.774)	12271272.194(9637534.716 to 15530728.883)	1840.776(1445.697 to 2329.717)
		Male	8250.786(7380.566 to 9160.134)	2.401(2.147 to 2.665)	6811848.078(5361852.191 to 8618564.62)	1981.86(1559.994 to 2507.511)
		Female	8361.859(6857.518 to 9950.554)	2.589(2.124 to 3.081)	5459424.116(4294678.895 to 6898694.405)	1690.611(1329.926 to 2136.308)
Upper respiratory infections	0 to 14	Both	12009.458(2050.679 to 29668.298)	0.597(0.102 to 1.475)	4633973625.473(3717620362.06 to 5658857663.074)	230332.668(184785.13 to 281274.753)
		Male	6148.988(1068.025 to 15325.773)	0.592(0.103 to 1.476)	2384497338.963(1912118121.79 to 2911914098.763)	229683.723(184182.386 to 280486.483)
		Female	5860.47(751.535 to 17047.646)	0.602(0.077 to 1.751)	2249476286.509(1805502240.27 to 2741890640.757)	231024.581(185427.782 to 281596.272)
	Neonatal	Both	450.392(99.066 to 1093.077)	4.622(1.017 to 11.217)	28015537.049(22235539.969 to 34084889.62)	287480.067(228168.909 to 349760.433)
		Male	209.472(48.417 to 495.308)	4.159(0.961 to 9.835)	14629439.173(11628346.07 to 17766563.524)	290474.481(230886.348 to 352763.578)
		Female	240.92(40.746 to 655.14)	5.116(0.865 to 13.913)	13386097.875(10615794.247 to 16328521.658)	284277.342(225445.07 to 346764.888)
	1 to 5 months	Both	3087.136(462.388 to 7643.47)	5.743(0.86 to 14.219)	158954563.582(127488690.993 to 193238601.367)	295690.709(237157.214 to 359466.616)
		Male	1437.866(248.607 to 3538.591)	5.177(0.895 to 12.741)	83004840.274(66797588.606 to 100750049.115)	298869.951(240513.589 to 362763.932)
		Female	1649.27(178.185 to 4647.786)	6.347(0.686 to 17.887)	75949723.309(60622693.015 to 92503771.098)	292292.607(233306.512 to 356000.882)
	6 to 11 months	Both	2173.392(360.08 to 5735.326)	3.439(0.57 to 9.076)	198280187.433(152875034.142 to 252834950.41)	313772.879(241920.487 to 400104.273)
		Male	1049.37(161.852 to 2822.998)	3.214(0.496 to 8.646)	103419749.232(79923446.463 to 131701719.938)	316756.587(244791.525 to 403379.312)
		Female	1124.022(118.505 to 3626.936)	3.68(0.388 to 11.875)	94860438.201(72941279.479 to 121133230.472)	310583.346(238817.647 to 396603.312)
	12 to 23 months	Both	3204.437(513.245 to 8037.141)	2.495(0.4 to 6.259)	422015029.504(319863506.117 to 540410411.656)	328644.6(249094.006 to 420845.115)
		Male	1736.71(269.351 to 4635.517)	2.619(0.406 to 6.99)	218910254.477(165712478.957 to 279491972.05)	330114.386(249892.694 to 421470.986)
		Female	1467.727(161.738 to 4551.202)	2.364(0.26 to 7.329)	203104775.027(153761376.758 to 260985433.298)	327075.022(247613.606 to 420284.636)
	2 to 4	Both	1851.959(276.925 to 4427.385)	0.459(0.069 to 1.098)	1181339103.468(856943781.728 to 1538263286.883)	293087.951(212606.098 to 381640.152)
		Male	1074.759(157.178 to 2740.993)	0.516(0.075 to 1.316)	609856759.149(440856445.117 to 792871870.651)	292909.014(211739.601 to 380809.616)
		Female	777.2(84.159 to 2267.957)	0.399(0.043 to 1.164)	571482344.32(416087336.611 to 744275922.913)	293279.144(213531.947 to 381955.117)
	5 to 9	Both	862.111(129.54 to 2116.977)	0.125(0.019 to 0.308)	1504973419.357(1024154872.179 to 2060433039.861)	219047.464(149064.777 to 299894.088)
		Male	449.134(68.157 to 1132.253)	0.127(0.019 to 0.319)	773221407.042(525861998.598 to 1060405938.894)	218130.548(148348.927 to 299147.083)
		Female	412.977(45.797 to 1231.032)	0.124(0.014 to 0.37)	731752012.314(500762826.996 to 1000932095.981)	220024.756(150570.435 to 300962.398)
	10 to 14	Both	380.03(56.647 to 902.255)	0.057(0.008 to 0.135)	1140395785.08(793279752.032 to 1570513110.774)	171067.248(118997.444 to 235587.819)
		Male	191.676(31.422 to 468.573)	0.056(0.009 to 0.136)	581454889.617(404273720.018 to 800437760.446)	169170.251(117620.624 to 232881.793)
		Female	188.354(23.836 to 526.579)	0.058(0.007 to 0.163)	558940895.464(388392778.751 to 770075350.328)	173086.337(120272.973 to 238468.007)
Otitis media	0 to 14	Both	222.584(51.704 to 694.482)	0.011(0.003 to 0.035)	297243469.525(205198444.239 to 431726180.397)	14774.551(10199.433 to 21459.044)
		Male	134.434(28.618 to 580.863)	0.013(0.003 to 0.056)	149651613.06(102914854.101 to 218107805.172)	14415.004(9913.145 to 21008.962)
		Female	88.15(14.25 to 235.575)	0.009(0.001 to 0.024)	147591856.464(101904390.251 to 215427249.004)	15157.905(10465.733 to 22124.701)
	Neonatal	Both	7.402(2.745 to 17.426)	0.076(0.028 to 0.179)	2331543.957(1394359.528 to 3649991.614)	23925.025(14308.152 to 37454.211)
		Male	5.216(1.776 to 14.837)	0.104(0.035 to 0.295)	1148586.867(675303.063 to 1788711.609)	22805.739(13408.464 to 35515.721)
		Female	2.186(0.722 to 5.589)	0.046(0.015 to 0.119)	1182957.09(709640.161 to 1842260.169)	25122.175(15070.457 to 39123.636)
	1 to 5 months	Both	49.366(15.182 to 143.524)	0.092(0.028 to 0.267)	13798575.559(8476782.591 to 20766040.382)	25668.408(15768.694 to 38629.436)
		Male	28.818(7.918 to 115.26)	0.104(0.029 to 0.415)	6800074.117(4180684.272 to 10216042.666)	24484.57(15053.109 to 36784.218)
		Female	20.547(4.08 to 63.754)	0.079(0.016 to 0.245)	6998501.442(4322020.74 to 10544795.962)	26933.742(16633.302 to 40581.661)
	6 to 11 months	Both	39.638(10.315 to 122.575)	0.063(0.016 to 0.194)	18704999.806(11103706.158 to 28448706.986)	29600.142(17571.306 to 45019.287)
		Male	24.911(5.423 to 104.923)	0.076(0.017 to 0.321)	9256623.015(5439923.735 to 14012986.484)	28351.416(16661.534 to 42919.324)
		Female	14.726(2.245 to 47.86)	0.048(0.007 to 0.157)	9448376.791(5609323.673 to 14368015.968)	30935.009(18365.533 to 47042.44)
	12 to 23 months	Both	42.063(6.602 to 163.458)	0.033(0.005 to 0.127)	39042874.024(21149370.437 to 64489218.207)	30404.675(16470.092 to 50221.039)
		Male	26.12(3.625 to 140.55)	0.039(0.005 to 0.212)	19457975.962(10428084.323 to 32288612.398)	29342.425(15725.443 to 48690.892)
		Female	15.944(1.609 to 55.36)	0.026(0.003 to 0.089)	19584898.062(10778837.68 to 32503079.645)	31539.047(17357.98 to 52342.174)
	2 to 4	Both	60.461(5.906 to 264.732)	0.015(0.001 to 0.066)	98615085.553(55153438.098 to 154759541.843)	24466.212(13683.462 to 38395.544)
		Male	36.59(3.012 to 229.516)	0.018(0.001 to 0.11)	50224519.207(28021331.168 to 78550440.212)	24122.409(13458.407 to 37727.108)
		Female	23.871(1.189 to 87.267)	0.012(0.001 to 0.045)	48390566.346(26997149.786 to 76402174.792)	24833.565(13854.673 to 39208.848)
	5 to 9	Both	11.534(3.16 to 44.593)	0.002(0 to 0.006)	90567020.453(45493426.125 to 159140187.148)	13181.945(6621.525 to 23162.704)
		Male	6.313(1.571 to 26.488)	0.002(0 to 0.007)	46282205.984(23477603.8 to 80753881.441)	13056.497(6623.177 to 22781.17)
		Female	5.221(1.392 to 18.988)	0.002(0 to 0.006)	44284814.469(21427505.97 to 78420547.833)	13315.652(6442.868 to 23579.658)
	10 to 14	Both	12.12(3.598 to 50.996)	0.002(0.001 to 0.008)	34183370.172(16906073.236 to 62280919.077)	5127.742(2536.028 to 9342.568)
		Male	6.465(2.014 to 26.58)	0.002(0.001 to 0.008)	16481627.907(8224384.003 to 29741780.263)	4795.215(2392.827 to 8653.164)
		Female	5.655(1.387 to 22.04)	0.002(0 to 0.007)	17701742.265(8692728.327 to 31847400.606)	5481.67(2691.863 to 9862.134)
Respiratory infections and tuberculosis	0 to 14	Both	671076.391(548591.29 to 797369.75)	33.356(27.268 to 39.633)	5585356563.657(4685098999.255 to 6601973498.093)	277621.365(232873.866 to 328152.531)
		Male	356672.934(289482.167 to 424310.949)	34.356(27.884 to 40.871)	2871978469(2408095381.915 to 3394033814.739)	276639.734(231956.775 to 326926.062)
		Female	314403.457(258467.413 to 366158.299)	32.29(26.545 to 37.605)	2713378094.657(2277003617.341 to 3203624205.246)	278667.991(233851.679 to 329017)
	Neonatal	Both	152551.106(128068.748 to 179711.237)	1565.396(1314.171 to 1844.098)	31833488.621(26021605.399 to 38193223.997)	326657.791(267019.435 to 391917.905)
		Male	87889.66(72786.973 to 106160.694)	1745.091(1445.22 to 2107.871)	16594065.31(13566346.279 to 19904870.513)	329483.068(269366.265 to 395220.682)
		Female	64661.447(54850.459 to 76198.591)	1373.2(1164.846 to 1618.211)	15239423.312(12444367.033 to 18288353.485)	323635.969(264278.03 to 388385.366)
	1 to 5 months	Both	148268.71(125990.136 to 170627.885)	275.813(234.37 to 317.406)	181566396.703(151022441.854 to 216587807.642)	337753.729(280935.205 to 402901.313)
		Male	77570.925(63875.088 to 91090.931)	279.304(229.991 to 327.985)	94566087.639(78607979.326 to 112658553.059)	340497.757(283038.469 to 405642.082)
		Female	70697.785(58910.178 to 80749.929)	272.081(226.716 to 310.766)	87000309.063(72139547.616 to 103992985.775)	334820.801(277629.141 to 400217.139)
	6 to 11 months	Both	92381.08(69329.372 to 116462.538)	146.19(109.712 to 184.299)	224504656.543(176357104.499 to 278841796.814)	355272.372(279080.21 to 441259.384)
		Male	46289.763(33893.283 to 59474.796)	141.777(103.809 to 182.161)	116672826.309(91927155.616 to 145013215.894)	357348.442(281556.784 to 444150.094)
		Female	46091.317(35052.212 to 58384.247)	150.908(114.765 to 191.156)	107831830.234(84571627.33 to 134017737.822)	353053.088(276896.665 to 438788.585)
	12 to 23 months	Both	81448.823(59477.143 to 102612.227)	63.428(46.318 to 79.909)	479167493.919(376406517.639 to 600402615.991)	373152.136(293126.929 to 467564.101)
		Male	42059.615(30168.678 to 53212.503)	63.425(45.494 to 80.244)	247799903.785(194015773.851 to 310224938.448)	373679.677(292573.768 to 467815.979)
		Female	39389.208(29081.476 to 48792.98)	63.431(46.832 to 78.575)	231367590.134(182201928.959 to 290111013.78)	372588.777(293413.584 to 467187.767)
	2 to 4	Both	110108.673(79526.443 to 141733.582)	27.318(19.73 to 35.164)	1401785391.472(1075497627.544 to 1754431047.318)	347780.249(266828.885 to 435270.956)
		Male	57168.946(40541.623 to 75706.478)	27.458(19.472 to 36.361)	723060612.375(556094538.551 to 905236423.564)	347279.862(267087.477 to 434777.355)
		Female	52939.727(38880.841 to 66531.534)	27.168(19.953 to 34.143)	678724779.097(519403088.992 to 849197904.16)	348314.912(266552.58 to 435800.05)
	5 to 9	Both	47304.563(41429.467 to 52667.858)	6.885(6.03 to 7.666)	1845833377.877(1383725279.142 to 2394360161.091)	268659.31(201399.911 to 348496.866)
		Male	25188.19(22171.734 to 28144.685)	7.106(6.255 to 7.94)	948556982.987(709694843.907 to 1231766375.702)	267593.8(200209.311 to 347488.924)
		Female	22116.373(18578.937 to 24873.293)	6.65(5.586 to 7.479)	897276394.89(672172609.354 to 1162777833.282)	269794.98(202110.294 to 349626.519)
	10 to 14	Both	39013.436(35276.351 to 42401.848)	5.852(5.292 to 6.361)	1420665758.521(1071735424.435 to 1855790183.854)	213109.68(160767.719 to 278381.351)
		Male	20505.836(18645.091 to 22233.991)	5.966(5.425 to 6.469)	724727990.594(546481818.01 to 946569188.616)	210854.562(158995.079 to 275397.714)
		Female	18507.6(16093.483 to 20577.245)	5.731(4.984 to 6.372)	695937767.928(525690874.403 to 907798014.638)	215509.94(162789.856 to 281116.365)
