# Supplementary material for: Study on the 1990–2021 trend of global childhood respiratory infection and tuberculosis disease burden and related risk factors
Source: Front Public Health. 2025 Jul 30;13:1609990. doi: 10.3389/fpubh.2025.1609990 (PMC12343556; doi:10.3389/fpubh.2025.1609990)
Supplement: Supplementary file 3 [file Table_3.xlsx]

## Sheet: 90-21年全球呼吸道感染及结核表3 death和Incide
The incidence and mortality rates of upper and lower respiratory tract infections, otitis media and tuberculosis in children aged 0-14 years in all age groups in 1990 and 2021 in the world and in quintiles of SDI regions, and the annual change percentage from 1990 to 2021
location	cause	1990		2021		Rate change percentage (1990-2021)
		Death Rate	Incidence Rate	Death Rate	Incidence Rate	Death	Incidence
Global	Tuberculosis	15.829(13.19 to 18.398)	82.132(64.162 to 102.826)	3.512(2.667 to 4.45)	37.741(29.627 to 47.183)	-0.762(-0.804 to -0.701)	-0.575(-0.617 to -0.526)
	Lower respiratory infections	116.952(102.112 to 133.046)	8316.546(7473.676 to 9345.712)	27.123(22.238 to 32.57)	3474.419(3088.433 to 3965.512)	-0.638(-0.683 to -0.572)	-0.439(-0.458 to -0.416)
	Upper respiratory infections	1.219(0.399 to 2.223)	246330.358(199927.582 to 297077.261)	0.597(0.102 to 1.475)	230332.668(184785.13 to 281274.753)	-0.371(-0.76 to 0.05)	-0.044(-0.056 to -0.031)
	Otitis media	0.047(0.025 to 0.086)	14737.242(10224.867 to 21215.761)	0.011(0.003 to 0.035)	14774.551(10199.433 to 21459.044)	-0.815(-0.928 to -0.518)	0.041(0.031 to 0.051)
High SDI	Tuberculosis	0.312(0.262 to 0.37)	6.592(5.145 to 8.313)	0.014(0.012 to 0.016)	2.159(1.604 to 2.849)	-0.962(-0.97 to -0.951)	-0.676(-0.715 to -0.642)
	Lower respiratory infections	5.236(4.842 to 5.748)	1593(1378.613 to 1833.965)	0.783(0.712 to 0.838)	656.854(556.44 to 772.712)	-0.771(-0.794 to -0.746)	-0.461(-0.487 to -0.435)
	Upper respiratory infections	0.139(0.124 to 0.158)	348442.937(285157.253 to 417308.327)	0.019(0.017 to 0.021)	330830.3(269609.565 to 397982.392)	-0.84(-0.863 to -0.803)	-0.049(-0.065 to -0.022)
	Otitis media	0.037(0.03 to 0.041)	11834.62(8818.724 to 16185.697)	0.004(0.003 to 0.005)	11962.37(8965.147 to 16173.41)	-0.823(-0.851 to -0.793)	0.041(0.015 to 0.089)
High-middle SDI	Tuberculosis	2.544(2.161 to 2.895)	33.78(26.077 to 42.831)	0.16(0.135 to 0.189)	8.263(6.216 to 10.76)	-0.921(-0.936 to -0.9)	-0.756(-0.78 to -0.724)
	Lower respiratory infections	43.708(38.93 to 50.099)	5947.626(5321.828 to 6706.551)	3.126(2.697 to 3.591)	2546.623(2140.912 to 3024.6)	-0.809(-0.836 to -0.777)	-0.238(-0.31 to -0.164)
	Upper respiratory infections	1.009(0.415 to 1.447)	233561.188(188043.106 to 285436.915)	0.052(0.041 to 0.081)	231657.89(184728.445 to 285302.217)	-0.936(-0.962 to -0.788)	0.006(-0.012 to 0.023)
	Otitis media	0.019(0.015 to 0.022)	11792.113(8107.477 to 17130.698)	0.001(0 to 0.001)	11468.441(7786.811 to 16783.893)	-0.908(-0.934 to -0.876)	-0.003(-0.008 to 0.002)
Middle SDI	Tuberculosis	8.577(7.593 to 9.519)	67.678(52.51 to 85.085)	1.035(0.868 to 1.239)	28.559(22.099 to 36.201)	-0.848(-0.871 to -0.814)	-0.567(-0.605 to -0.513)
	Lower respiratory infections	92.793(83.453 to 103.307)	7361.331(6598.422 to 8266.07)	12.015(10.268 to 13.958)	2414.01(2111.487 to 2791.082)	-0.756(-0.786 to -0.713)	-0.53(-0.555 to -0.507)
	Upper respiratory infections	1.207(0.472 to 1.666)	247347.63(200395.462 to 300403.105)	0.091(0.059 to 0.128)	238743.68(190109.133 to 292596.713)	-0.881(-0.927 to -0.716)	-0.011(-0.028 to 0.005)
	Otitis media	0.027(0.02 to 0.034)	13483.67(9282.491 to 19614.554)	0.002(0.001 to 0.002)	13300.762(9082.061 to 19638.567)	-0.892(-0.916 to -0.859)	0.022(-0.006 to 0.035)
Low-middle SDI	Tuberculosis	22.441(18.158 to 26.91)	116.72(87.452 to 148.452)	3.6(2.896 to 4.318)	43.249(33.577 to 54.765)	-0.826(-0.869 to -0.777)	-0.665(-0.702 to -0.62)
	Lower respiratory infections	158.956(138.072 to 181.089)	11540.715(10329.483 to 12959.786)	33.502(27.882 to 39.281)	4502.003(4004.209 to 5137.527)	-0.698(-0.745 to -0.638)	-0.488(-0.512 to -0.456)
	Upper respiratory infections	0.663(0.131 to 1.477)	227604.588(185814.048 to 274044.565)	0.339(0.101 to 0.686)	213696.004(170571.27 to 261336.895)	-0.378(-0.647 to 0.418)	-0.027(-0.052 to -0.003)
	Otitis media	0.025(0.008 to 0.055)	17371.685(11896.87 to 25263.808)	0.002(0.001 to 0.008)	16353.029(11236.958 to 23832.082)	-0.939(-0.985 to -0.752)	-0.001(-0.011 to 0.011)
Low SDI	Tuberculosis	48.994(39.264 to 58.368)	166.571(133.31 to 204.646)	9.448(6.63 to 12.63)	70.262(55.433 to 87.826)	-0.719(-0.776 to -0.625)	-0.563(-0.613 to -0.501)
	Lower respiratory infections	269.695(217.234 to 326.918)	12383.774(11080.168 to 13857.725)	59.598(46.316 to 73.913)	5011.037(4504.898 to 5638.127)	-0.624(-0.69 to -0.519)	-0.474(-0.502 to -0.441)
	Upper respiratory infections	3.529(0.259 to 9.124)	214737.794(174827.048 to 258274.143)	2.036(0.192 to 5.487)	202483.921(165189.762 to 244269.999)	-0.254(-0.58 to 0.513)	-0.023(-0.046 to -0.003)
	Otitis media	0.181(0.067 to 0.425)	18354.616(12670.236 to 26251.358)	0.041(0.007 to 0.138)	17319.088(11923.859 to 24917.827)	-0.733(-0.932 to -0.231)	-0.005(-0.013 to 0.008)
