# Supplementary material for: Study on the 1990–2021 trend of global childhood respiratory infection and tuberculosis disease burden and related risk factors
Source: Front Public Health. 2025 Jul 30;13:1609990. doi: 10.3389/fpubh.2025.1609990 (PMC12343556; doi:10.3389/fpubh.2025.1609990)
Supplement: Supplementary file 4 [file Table_4.xlsx]

## Sheet: 全球及各SDI1990及2021年DALYs表3 Dalys处
The DALYs rate of risk factors related to the disease burden of upper and lower respiratory tract infections, otitis media and tuberculosis in children aged 0-14 years in all age groups in 1990 and 2021 in the world and in quintiles of SDI regions, and the annual change percentage from 1990 to 2021
location	rei	DALYs Rate		Dalys Rate change percentage
		1990	2021	1990 to 2021
Global	Child underweight	4646.602(233.424 to 7127.345)	917.095(35.274 to 1548.833)	-0.803(-0.848 to -0.761)
	Secondhand smoke	1292.089(437.331 to 2142.061)	192.097(62.768 to 330.287)	-0.851(-0.876 to -0.823)
	Household air pollution from solid fuels	3661.78(914.424 to 6002.553)	681.75(212.538 to 1198.916)	-0.814(-0.856 to -0.762)
	Child wasting	2752.305(1830.16 to 3705.933)	503.666(313.633 to 715.981)	-0.817(-0.852 to -0.777)
	Child stunting	3798.006(2710.027 to 4826.41)	680.554(460.045 to 909.646)	-0.821(-0.854 to -0.779)
	High temperature	330.179(99.277 to 590.595)	120.773(27.932 to 208.393)	-0.634(-0.717 to -0.551)
	No access to handwashing facility	1725.421(-1180.348 to 4379.799)	395.93(-296.966 to 997.926)	-0.771(-0.814 to -0.713)
	Short gestation	761.938(629.485 to 875.725)	216.953(171.309 to 264.23)	-0.715(-0.766 to -0.653)
	Low birth weight	1716.091(1485.18 to 1913.982)	462.662(388.556 to 548.759)	-0.73(-0.775 to -0.678)
	Non-exclusive breastfeeding	897.488(497.476 to 1324.07)	169.268(94.832 to 246.365)	-0.811(-0.841 to -0.775)
	Low temperature	579.487(436.132 to 805.63)	76.312(41.345 to 122.617)	-0.868(-0.908 to -0.834)
High SDI	Child underweight	129.65(3.408 to 260.778)	11.502(0.211 to 28.027)	-0.911(-0.941 to -0.886)
	Secondhand smoke	69.499(24.73 to 113.826)	10.246(3.86 to 17.177)	-0.853(-0.872 to -0.83)
	Household air pollution from solid fuels	14.798(2.703 to 38.155)	0.041(0 to 0.382)	-0.997(-1 to -0.989)
	Child wasting	68.609(43.148 to 98.109)	4.818(2.859 to 6.651)	-0.93(-0.947 to -0.917)
	Child stunting	84.838(50.38 to 119.804)	6.411(3.602 to 9.226)	-0.924(-0.94 to -0.912)
	High temperature	17.947(1.548 to 33.547)	2.691(0.272 to 4.657)	-0.85(-0.901 to -0.796)
	No access to handwashing facility	16.23(-7.633 to 47.837)	0.87(-0.38 to 2.784)	-0.946(-0.963 to -0.93)
	Short gestation	4.919(3.622 to 6.315)	1.138(0.838 to 1.423)	-0.769(-0.804 to -0.73)
	Low birth weight	36.316(32.09 to 41.222)	5.728(5.095 to 6.347)	-0.842(-0.86 to -0.825)
	Non-exclusive breastfeeding	47.21(34.685 to 59.656)	6.11(4.698 to 7.742)	-0.871(-0.886 to -0.854)
	Low temperature	56.585(46.254 to 66.991)	8.668(7.424 to 9.743)	-0.847(-0.864 to -0.828)
High-middle SDI	Child underweight	1391.69(40.952 to 2532.015)	61.38(1.378 to 130.423)	-0.956(-0.97 to -0.942)
	Secondhand smoke	669.849(236.739 to 1109.381)	47.456(17.091 to 76.085)	-0.929(-0.944 to -0.914)
	Household air pollution from solid fuels	820.985(195.022 to 1451.838)	3.096(0.113 to 18.841)	-0.996(-1 to -0.984)
	Child wasting	718.453(455.099 to 984.763)	30.193(18.424 to 42.931)	-0.958(-0.968 to -0.948)
	Child stunting	1073.47(672.833 to 1468.067)	41.511(24.93 to 58.953)	-0.961(-0.971 to -0.952)
	High temperature	40.865(-19.987 to 100.47)	4.921(-1.926 to 11.35)	-0.88(-0.977 to -0.741)
	No access to handwashing facility	289.398(-150.073 to 825.643)	7.37(-3.449 to 22.081)	-0.975(-0.982 to -0.968)
	Short gestation	52.462(36.039 to 71.269)	8.325(6.502 to 10.241)	-0.841(-0.88 to -0.779)
	Low birth weight	406.689(358.309 to 464.273)	33.089(28.502 to 38.237)	-0.919(-0.933 to -0.902)
	Non-exclusive breastfeeding	365.784(229.993 to 511.102)	25.674(17.057 to 35.269)	-0.93(-0.946 to -0.91)
	Low temperature	517.348(432.261 to 618.945)	28.929(23.947 to 34.49)	-0.944(-0.956 to -0.933)
Middle SDI	Child underweight	3411.408(132.17 to 5577.594)	333.876(10.462 to 608.485)	-0.902(-0.926 to -0.882)
	Secondhand smoke	1256.149(438.9 to 2074.714)	113.741(38.392 to 189.821)	-0.909(-0.927 to -0.893)
	Household air pollution from solid fuels	2408.247(596.894 to 3951.244)	90.371(19.783 to 231.115)	-0.962(-0.983 to -0.932)
	Child wasting	1896.279(1266.249 to 2496.576)	183.395(116.051 to 261.048)	-0.903(-0.922 to -0.882)
	Child stunting	2786.996(1841.145 to 3617.512)	226.164(139.08 to 317.414)	-0.919(-0.935 to -0.902)
	High temperature	134.697(20.734 to 255.969)	30.312(3.98 to 52.879)	-0.775(-0.829 to -0.703)
	No access to handwashing facility	856.176(-487.246 to 2382.516)	78.482(-43.457 to 214.392)	-0.908(-0.929 to -0.882)
	Short gestation	236.378(189.479 to 283.271)	64.793(49.688 to 81.086)	-0.726(-0.775 to -0.666)
	Low birth weight	1017.49(912.009 to 1121.031)	172.891(145.169 to 204.133)	-0.83(-0.861 to -0.794)
	Non-exclusive breastfeeding	773.384(487.637 to 1083.364)	90.714(57.001 to 130.243)	-0.883(-0.906 to -0.857)
	Low temperature	778.325(644.449 to 932.095)	58.809(43.492 to 75.683)	-0.924(-0.941 to -0.909)
Low-middle SDI	Child underweight	6404.102(357.225 to 9571.113)	1105.385(43.172 to 1859.45)	-0.827(-0.878 to -0.783)
	Secondhand smoke	1855.203(624.508 to 3094.357)	290.113(94.846 to 494.649)	-0.844(-0.875 to -0.809)
	Household air pollution from solid fuels	5358.744(1420.322 to 8604.539)	769.808(241.699 to 1423.621)	-0.856(-0.894 to -0.806)
	Child wasting	4043.144(2783.001 to 5317.805)	629.551(401.301 to 895.243)	-0.844(-0.879 to -0.803)
	Child stunting	5115.825(3617.869 to 6461.991)	769.413(494.269 to 1054.237)	-0.85(-0.881 to -0.809)
	High temperature	652.638(156.396 to 1149.689)	194.162(24.286 to 349.74)	-0.702(-0.839 to -0.628)
	No access to handwashing facility	2511.081(-1744.194 to 6360.533)	401.277(-260.775 to 1069.678)	-0.84(-0.881 to -0.802)
	Short gestation	1509.999(1256.183 to 1760.065)	316.541(244.922 to 388.817)	-0.79(-0.834 to -0.742)
	Low birth weight	2889.717(2516.558 to 3285.93)	651.212(533.141 to 781.996)	-0.775(-0.817 to -0.722)
	Non-exclusive breastfeeding	1276.495(648.704 to 1935.957)	225.363(126.323 to 335.805)	-0.823(-0.857 to -0.769)
	Low temperature	476.326(214.529 to 874.583)	102.45(32.079 to 191.943)	-0.785(-0.858 to -0.732)
Low SDI	Child underweight	11703.042(650.801 to 18106.406)	2166.698(86.032 to 3559.79)	-0.815(-0.862 to -0.767)
	Secondhand smoke	1959.827(627.954 to 3397.216)	305.397(95.763 to 535.418)	-0.844(-0.874 to -0.811)
	Household air pollution from solid fuels	9686.615(2452.334 to 16086.699)	1894.622(597.993 to 3279.836)	-0.804(-0.845 to -0.75)
	Child wasting	6864.105(4329.287 to 9830.408)	1163.879(693.615 to 1699.609)	-0.83(-0.867 to -0.788)
	Child stunting	9908.79(7313.611 to 12899.786)	1701.387(1153.704 to 2296.455)	-0.828(-0.866 to -0.783)
	High temperature	759.115(360.02 to 1299.621)	242.446(89.521 to 430.911)	-0.681(-0.771 to -0.603)
	No access to handwashing facility	5404.233(-4089.21 to 13348.273)	1123.023(-894.474 to 2824.92)	-0.792(-0.834 to -0.745)
	Short gestation	2008.178(1601.338 to 2337.93)	464.275(359.334 to 572.57)	-0.769(-0.811 to -0.713)
	Low birth weight	3989.215(3292.024 to 4551.144)	968.61(806.817 to 1171.133)	-0.757(-0.799 to -0.7)
	Non-exclusive breastfeeding	1755.869(902.771 to 2696.055)	328.496(172.58 to 499.92)	-0.813(-0.845 to -0.769)
	Low temperature	791.18(537.263 to 1241.006)	114.021(66.418 to 193.088)	-0.856(-0.898 to -0.819)
